# Supplementary material for: Spike Density Quantitative Trait Loci Detection and Analysis in Tetraploid and Hexaploid Wheat Recombinant Inbred Line Populations
Source: Front Plant Sci. 2021 Dec 16;12:796397. doi: 10.3389/fpls.2021.796397 (PMC8716915; doi:10.3389/fpls.2021.796397)
Supplement: Supplementary file 1 [file Table_1.XLSX]

## Sheet: Sheet1
Supplementary Table 1 Phenotypic data sources of related agronomic traits in different environments
Populationa	Traitsb	Environmentsc								Reference
2SY	PH	2017WJ	2017CZ	2017YA	2018WJ	2018CZ	2018YA	2018KB		Liu J, Tang H, Qu X, Liu H, Li C, Tu Y, Li S, Habib A, Mu Y, Dai S, Deng M, Jiang Q, Liu Y, Chen G, Wang J, Chen G, Li W, Jiang Y, Wei Y, Lan X, Zheng Y, Ma J (2020) A novel, major, and validated QTL for the effective tiller number located on chromosome arm 1BL in bread wheat. Plant Molecular Biology 104:173-185
	AD	2017WJ	2017CZ	2018WJ	2018CZ					Liu J, Tang H, Qu X, Liu H, Li C, Tu Y, Li S, Habib A, Mu Y, Dai S, Deng M, Jiang Q, Liu Y, Chen G, Wang J, Chen G, Li W, Jiang Y, Wei Y, Lan X, Zheng Y, Ma J (2020) A novel, major, and validated QTL for the effective tiller number located on chromosome arm 1BL in bread wheat. Plant Molecular Biology 104:173-185
	TGW	2017CZ	2017YA	2019CZ	2019YA					Liu J, Tang H, Qu X, Liu H, Li C, Tu Y, Li S, Habib A, Mu Y, Dai S, Deng M, Jiang Q, Liu Y, Chen G, Wang J, Chen G, Li W, Jiang Y, Wei Y, Lan X, Zheng Y, Ma J (2020) A novel, major, and validated QTL for the effective tiller number located on chromosome arm 1BL in bread wheat. Plant Molecular Biology 104:173-185
	SL	2017CZ	2017WJ	2017YA	2018WJ	2018CZ	2018YA	2018KB		Li C, Tang H, Luo W, Zhang X, Mu Y, Deng M, Liu Y, Jiang Q, Chen G, Wang J, Qi P, Pu Z, Jiang Y, Wei Y, Zheng Y, Lan X, Ma J (2020) A novel, validated, and plant height-independent QTL for spike extension length is associated with yield-related traits in wheat. Theoretical and Applied Genetics 133:3381-3393
	SNS	2017CZ	2017WJ	2017YA	2018WJ	2018CZ	2018YA	2018KB		Liu J, Tang H, Qu X, Liu H, Li C, Tu Y, Li S, Habib A, Mu Y, Dai S, Deng M, Jiang Q, Liu Y, Chen G, Wang J, Chen G, Li W, Jiang Y, Wei Y, Lan X, Zheng Y, Ma J (2020) A novel, major, and validated QTL for the effective tiller number located on chromosome arm 1BL in bread wheat. Plant Molecular Biology 104:173-185
	KL	2017CZ	2017YA	2018CZ	2018YA	2019CZ	2019YA			Qu X, Liu J, Xie X, Xu Q, Tang H, Mu Y, pu Z, Li Y, Ma J, Gao Y, Jiang Q, Liu Y, Chen G, Wang J, Qi P, Habib A, Wei Y, Zheng Y, Lan X, Ma J (2021) Genetic Mapping and Validation of Loci for Kernel-Related Traits in Wheat (Triticum aestivum L.). Frontiers in Plant Science 12:1-17
	KW	2017CZ	2017YA	2018CZ	2018YA	2019CZ	2019YA			Qu X, Liu J, Xie X, Xu Q, Tang H, Mu Y, pu Z, Li Y, Ma J, Gao Y, Jiang Q, Liu Y, Chen G, Wang J, Qi P, Habib A, Wei Y, Zheng Y, Lan X, Ma J (2021) Genetic Mapping and Validation of Loci for Kernel-Related Traits in Wheat (Triticum aestivum L.). Frontiers in Plant Science 12:1-17
	PTN	2017CZ	2017WJ	2017YA	2018YA	2018KB	2019CZ	2019WJ	2019YA	Liu J, Tang H, Qu X, Liu H, Li C, Tu Y, Li S, Habib A, Mu Y, Dai S, Deng M, Jiang Q, Liu Y, Chen G, Wang J, Chen G, Li W, Jiang Y, Wei Y, Lan X, Zheng Y, Ma J (2020) A novel, major, and validated QTL for the effective tiller number located on chromosome arm 1BL in bread wheat. Plant Molecular Biology 104:173-185
AM	PH	2017CZ	2018CZ	2019CZ	2020CZ	2020WJ	2021CZ	2021WJ		Mo Z, Zhu J, Wei J, Zhou J, Xu Q, Tang H, Mu Y, Deng M, Jiang Q, Liu Y, Chen G, Wang J, Qi P, Li W, Wei Y, Zheng Y, Lan X, Ma J (2021) The 55K SNP-Based Exploration of QTLs for Spikelet Number Per Spike in a Tetraploid Wheat (Triticum turgidum L.) Population: Chinese Landrace “Ailanmai” × Wild Emmer. Frontiers in Plant Science 12:1-14
	AD	2019CZ	2021WJ							Mo Z, Zhu J, Wei J, Zhou J, Xu Q, Tang H, Mu Y, Deng M, Jiang Q, Liu Y, Chen G, Wang J, Qi P, Li W, Wei Y, Zheng Y, Lan X, Ma J (2021) The 55K SNP-Based Exploration of QTLs for Spikelet Number Per Spike in a Tetraploid Wheat (Triticum turgidum L.) Population: Chinese Landrace “Ailanmai” × Wild Emmer. Frontiers in Plant Science 12:1-15
	TGW	2019CZ	2020CZ	2020WJ	2020YA	2021CZ	2021WJ			Mo Z, Zhu J, Wei J, Zhou J, Xu Q, Tang H, Mu Y, Deng M, Jiang Q, Liu Y, Chen G, Wang J, Qi P, Li W, Wei Y, Zheng Y, Lan X, Ma J (2021) The 55K SNP-Based Exploration of QTLs for Spikelet Number Per Spike in a Tetraploid Wheat (Triticum turgidum L.) Population: Chinese Landrace “Ailanmai” × Wild Emmer. Frontiers in Plant Science 12:1-16
	SL	2017CZ	2018CZ	2019CZ	2020CZ	2020WJ	2020YA	2021CZ	2021WJ	Mo Z, Zhu J, Wei J, Zhou J, Xu Q, Tang H, Mu Y, Deng M, Jiang Q, Liu Y, Chen G, Wang J, Qi P, Li W, Wei Y, Zheng Y, Lan X, Ma J (2021) The 55K SNP-Based Exploration of QTLs for Spikelet Number Per Spike in a Tetraploid Wheat (Triticum turgidum L.) Population: Chinese Landrace “Ailanmai” × Wild Emmer. Frontiers in Plant Science 12:1-17
	SNS	2017CZ	2018CZ	2019CZ	2020CZ	2020WJ	2020YA	2021CZ	2021WJ	Mo Z, Zhu J, Wei J, Zhou J, Xu Q, Tang H, Mu Y, Deng M, Jiang Q, Liu Y, Chen G, Wang J, Qi P, Li W, Wei Y, Zheng Y, Lan X, Ma J (2021) The 55K SNP-Based Exploration of QTLs for Spikelet Number Per Spike in a Tetraploid Wheat (Triticum turgidum L.) Population: Chinese Landrace “Ailanmai” × Wild Emmer. Frontiers in Plant Science 12:1-18
	KL	2017CZ	2018CZ	2019CZ	2020WJ	2020CZ	2020YA			Zhou J, Li C, You J, Tang H, Mu Y, Jiang Q, Liu Y, Chen G, Wang J, Qi P, Ma J, Gao Y, Habib A, Wei Y, Zheng Y, Lan X, Ma J (2021) Genetic identification and characterization of chromosomal regions for kernel length and width increase from tetraploid wheat. BMC Genomics 22:1-12
	KW	2017CZ	2018CZ	2019CZ	2020WJ	2020CZ	2020YA			Zhou J, Li C, You J, Tang H, Mu Y, Jiang Q, Liu Y, Chen G, Wang J, Qi P, Ma J, Gao Y, Habib A, Wei Y, Zheng Y, Lan X, Ma J (2021) Genetic identification and characterization of chromosomal regions for kernel length and width increase from tetraploid wheat. BMC Genomics 22:1-12
	SD	2017CZ	2018CZ	2019CZ	2020CZ	2020WJ	2020YA	2021CZ	2021WJ	Mo Z, Zhu J, Wei J, Zhou J, Xu Q, Tang H, Mu Y, Deng M, Jiang Q, Liu Y, Chen G, Wang J, Qi P, Li W, Wei Y, Zheng Y, Lan X, Ma J (2021) The 55K SNP-Based Exploration of QTLs for Spikelet Number Per Spike in a Tetraploid Wheat (Triticum turgidum L.) Population: Chinese Landrace “Ailanmai” × Wild Emmer. Frontiers in Plant Science 12:1-14
	KNS	2019CZ	2020CZ	2020YA	2020WJ					Mo Z, Zhu J, Wei J, Zhou J, Xu Q, Tang H, Mu Y, Deng M, Jiang Q, Liu Y, Chen G, Wang J, Qi P, Li W, Wei Y, Zheng Y, Lan X, Ma J (2021) The 55K SNP-Based Exploration of QTLs for Spikelet Number Per Spike in a Tetraploid Wheat (Triticum turgidum L.) Population: Chinese Landrace “Ailanmai” × Wild Emmer. Frontiers in Plant Science 12:1-14
	KNL	2019CZ	2020CZ	2020YA	2020WJ					Mo Z, Zhu J, Wei J, Zhou J, Xu Q, Tang H, Mu Y, Deng M, Jiang Q, Liu Y, Chen G, Wang J, Qi P, Li W, Wei Y, Zheng Y, Lan X, Ma J (2021) The 55K SNP-Based Exploration of QTLs for Spikelet Number Per Spike in a Tetraploid Wheat (Triticum turgidum L.) Population: Chinese Landrace “Ailanmai” × Wild Emmer. Frontiers in Plant Science 12:1-14
	PTN	2017CZ	2018CZ	2019CZ	2020CZ	2020WJ				Mo Z, Zhu J, Wei J, Zhou J, Xu Q, Tang H, Mu Y, Deng M, Jiang Q, Liu Y, Chen G, Wang J, Qi P, Li W, Wei Y, Zheng Y, Lan X, Ma J (2021) The 55K SNP-Based Exploration of QTLs for Spikelet Number Per Spike in a Tetraploid Wheat (Triticum turgidum L.) Population: Chinese Landrace “Ailanmai” × Wild Emmer. Frontiers in Plant Science 12:1-14
2CM	SL	2018CZ								Ma J, Ding P, Liu J, Li T, Zou Y, Habib A, Mu Y, Tang H, Jiang Q, Liu Y, Chen G, Wang J, Deng M, Qi P, Li W, Pu Z, Zheng Y, Wei Y, Lan X (2019) Identification and validation of a major and stably expressed QTL for spikelet number per spike in bread wheat. Theoretical and Applied Genetics 132:3155-3167
	SD	2018CZ								Ma J, Ding P, Liu J, Li T, Zou Y, Habib A, Mu Y, Tang H, Jiang Q, Liu Y, Chen G, Wang J, Deng M, Qi P, Li W, Pu Z, Zheng Y, Wei Y, Lan X (2019) Identification and validation of a major and stably expressed QTL for spikelet number per spike in bread wheat. Theoretical and Applied Genetics 132:3155-3167
a 2SY, 20828/SY95-71; AM, AL/LM001;2CM,20828/Chuanmai60
b PH, plant height; AD, anthesis date; SL, spike length;SNS, spikelet number per spike; TKW, thousand kernel weight; ETN, effective tiller number; KL, kernels length; KW, kernels width.
c WJ, Wenjiang; CZ, Chongzhou; YA, Ya’an; KB, Khulna, in Bangladesh; BLUP, best linear unbiased prediction environments.
