# Supplementary material for: Spike Density Quantitative Trait Loci Detection and Analysis in Tetraploid and Hexaploid Wheat Recombinant Inbred Line Populations
Source: Front Plant Sci. 2021 Dec 16;12:796397. doi: 10.3389/fpls.2021.796397 (PMC8716915; doi:10.3389/fpls.2021.796397)
Supplement: Supplementary file 2 [file Table_2.XLSX]

## Sheet: Sheet1
Supplementary Table 2a The correlationships between spike density (SD) in 20828/SY95-71 population under deifferent environments
Environments	2017WJ	2017CZ	2017YA	2018WJ	2018CZ	2018YA	2018KB
2017CZ	0.74**	1
2017YA	0.77**	0.63**	1
2018WJ	0.64**	0.64**	0.59**	1
2018CZ	0.74**	0.76**	0.69**	0.79**	1
2018YA	0.50**	0.70**	0.48**	0.56**	0.65**	1
2018KB	0.1	0.0435178	0.16231	0.0540347	0.0362477	0.013549	1
WJ, Wenjiang; CZ, Chongzhou; YA, Ya’an; KB: Khulna, in Bangladesh; BLUP, best linear unbiased prediction environments.
* Significance level at P < 0.05; ** Significance level at P < 0.01.

## Sheet: Sheet2
Supplementary Table 2b The correlationships between spike density (SD) in AL/LM001 population under deifferent environments
Environments	2017CZ	2018CZ	2019CZ	2020CZ	2020WJ	2020YA	2021CZ	2021WJ
2018CZ	0.53**	1
2019CZ	0.53**	0.58**	1
2020CZ	0.45**	0.52**	0.50**	1
2020WJ	0.24**	0.30**	0.41**	0.42**	1
2020YA	0.38**	0.61**	0.50**	0.57**	0.44**	1
2021CZ	0.58**	0.60**	0.52**	0.59**	0.34**	0.53**	1
2021WJ	0.45**	0.48**	0.47**	0.39**	0.46**	0.45**	0.48**	1
WJ, Wenjiang; CZ, Chongzhou; YA, Ya’an; BLUP, best linear unbiased prediction environments.
* Significance level at P < 0.05; ** Significance level at P < 0.01.
