# Supplementary material for: Spike Density Quantitative Trait Loci Detection and Analysis in Tetraploid and Hexaploid Wheat Recombinant Inbred Line Populations
Source: Front Plant Sci. 2021 Dec 16;12:796397. doi: 10.3389/fpls.2021.796397 (PMC8716915; doi:10.3389/fpls.2021.796397)
Supplement: Supplementary file 3 [file Table_3.XLSX]

## Sheet: Sheet1
Supplementary Table 3a Functional annotation of predictive genes in the interval of QSd.sau-2SY-2D
Gene ID in CS reference genome (v2.1)	Annotation	Orthologs in Aegilops. tauschii
TraesCS2D03G1127300	Sucrose transporter	AET2Gv21109000
TraesCS2D03G1127500	Serine/threonine-protein kinase	AET2Gv21109300
TraesCS2D03G1128600	WAT1-related protein	AET2Gv21109900
TraesCS2D03G1129000	Zinc transporter	AET2Gv21110200
TraesCS2D03G1129100	Zinc transporter	AET2Gv21110200
TraesCS2D03G1129200	Sec14p-like phosphatidylinositol transfer family protein	AET2Gv21110500
TraesCS2D03G1129300	AP2-like ethylene-responsive transcription factor	AET2Gv21111100
TraesCS2D03G1129400	NADPH--cytochrome P450 reductase	AET2Gv21111200
TraesCS2D03G1129600	Purple acid phosphatase	AET2Gv21111500
TraesCS2D03G1129800	Auxin-responsive protein	AET2Gv21112000
TraesCS2D03G1131200	Vacuolar cation/proton exchanger, putative	AET2Gv21112800
TraesCS2D03G1131400	UPF0136 membrane protein	AET2Gv21113300
TraesCS2D03G1131500	Jasmonate ZIM domain-containing protein	AET2Gv21113400
TraesCS2D03G1132200	Phototropic-responsive NPH3 family protein	AET2Gv21113900
TraesCS2D03G1132600	Nuclease	AET2Gv21114100
TraesCS2D03G1132800	Peptidyl-tRNA hydrolase, putative	AET2Gv21114200
TraesCS2D03G1132900	Nuclease S1	AET2Gv21114300
TraesCS2D03G1133900	3-ketoacyl-CoA synthase	AET2Gv21114700
TraesCS2D03G1134200	Golgin candidate 2	AET2Gv21115400
TraesCS2D03G1134300	BTB/POZ and MATH domain-containing protein 2	AET2Gv21115600
TraesCS2D03G1134400	Sulfate transporter	AET2Gv21115700
TraesCS2D03G1134600	Kinase, putative	AET2Gv21115800
TraesCS2D03G1135000	Kinase, putative	AET2Gv21116200
TraesCS2D03G1135400	Protein kinase family protein	AET2Gv21117500
TraesCS2D03G1136200	Receptor-like protein kinase, putative	AET2Gv21117900
TraesCS2D03G1137700	Endo-1,4-beta-xylanase	AET2Gv21118100
TraesCS2D03G1139300	Kinase, putative	AET2Gv21119500
TraesCS2D03G1139900	Protein kinase-like	AET2Gv21120400
TraesCS2D03G1140000	Disease resistance protein (NBS-LRR class) family	AET7Gv20042500
TraesCS2D03G1140300	Disease resistance protein (NBS-LRR class) family	AET7Gv20042600
TraesCS2D03G1140500	Isoaspartyl peptidase/L-asparaginase	AET2Gv21120700
TraesCS2D03G1140800	Isoaspartyl peptidase/L-asparaginase	AET2Gv21121000
TraesCS2D03G1141000	Small RNA degrading nuclease	AET2Gv21121200
TraesCS2D03G1141100	RING/U-box superfamily protein	AET2Gv21121300
TraesCS2D03G1141400	RING/U-box superfamily protein	AET2Gv21121500
TraesCS2D03G1141500	cofactor assembly of complex C	AET2Gv21121700
TraesCS2D03G1142300	Glycosyltransferases	AET2Gv21122500
TraesCS2D03G1143300	Serine/threonine-protein kinase	AET2Gv21122700
TraesCS2D03G1145400	4-hydroxy-tetrahydrodipicolinate synthase	AET2Gv21124400
TraesCS2D03G1146800	mediator of RNA polymerase II transcription subunit	AET2Gv21126600
TraesCS2D03G1147000	glucuronoxylan 4-O-methyltransferase-like protein (DUF579)	AET2Gv21127100
TraesCS2D03G1147100	Receptor protein kinase, putative	AET2Gv21127200
TraesCS2D03G1147900	DNA topoisomerase 2	AET2Gv21128100
TraesCS2D03G1148000	DNA topoisomerase 2	AET2Gv21128300
TraesCS2D03G1149900	Glycine-rich protein	AET2Gv21131100
TraesCS2D03G1150100	WUSCHEL-like homeobox protein	AET2Gv21131600
TraesCS2D03G1150200	Filament-like plant protein	AET2Gv21131700
TraesCS2D03G1127400	Zn-dependent exopeptidases superfamily protein	N
TraesCS2D03G1132100	BTB/POZ domain-containing protein	N
TraesCS2D03G1133000	Nuclease S1	N
TraesCS2D03G1133500	Nuclease S1	N
TraesCS2D03G1133600	3-ketoacyl-CoA synthase	N
TraesCS2D03G1133800	3-ketoacyl-CoA synthase	N
TraesCS2D03G1134800	Receptor-like protein kinase	N
TraesCS2D03G1135100	Kinase, putative	N
TraesCS2D03G1135600	Peroxidase	N
TraesCS2D03G1136700	NBS-LRR disease resistance protein	N
TraesCS2D03G1136900	NBS-LRR disease resistance protein	N
TraesCS2D03G1137300	NBS-LRR disease resistance protein	N
TraesCS2D03G1137400	Kinase family protein	N
TraesCS2D03G1137800	Alpha-N-acetylglucosaminidase	N
TraesCS2D03G1138000	Albino or Glassy Yellow 1	N
TraesCS2D03G1138800	F-box family protein	N
TraesCS2D03G1140600	Isoaspartyl peptidase/L-asparaginase	N
TraesCS2D03G1140700	Isoaspartyl peptidase/L-asparaginase	N
TraesCS2D03G1141300	Malate synthase G	N
TraesCS2D03G1142800	Glycosyltransferases	N
TraesCS2D03G1144300	Cytochrome b559 subunit alpha	N
TraesCS2D03G1144800	GDSL esterase/lipase	N
TraesCS2D03G1144900	Kinase-like protein	N
TraesCS2D03G1145000	GDSL esterase/lipase	N
TraesCS2D03G1145200	F-box/RNI-like superfamily protein	N
TraesCS2D03G1146600	4-hydroxy-tetrahydrodipicolinate synthase	N
TraesCS2D03G1147400	Glutamate dehydrogenase	N
TraesCS2D03G1148100	B3 domain protein (DUF313)	N
TraesCS2D03G1148300	B3 domain protein (DUF313)	N
TraesCS2D03G1148600	microtubule-associated proteins 70-3	N
TraesCS2D03G1148700	egg cell-secreted-like protein (DUF1278)	N
TraesCS2D03G1149100	Cyclopropane-fatty-acyl-phospholipid synthase	N
TraesCS2D03G1149200	Regulator of G-protein signaling 6	N
TraesCS2D03G1149300	dicer-like 3	N
TraesCS2D03G1149800	basic helix-loop-helix (bHLH) DNA-binding superfamily protein	N
N		AET2Gv21108600
N		AET2Gv21108800
N		AET2Gv21108900
N		AET2Gv21109200
N		AET2Gv21109400
N		AET2Gv21109500
N		AET2Gv21109600
N		AET2Gv21109700
N		AET2Gv21110000
N		AET2Gv21110100
N		AET2Gv21110400
N		AET2Gv21110600
N		AET2Gv21110700
N		AET2Gv21110800
N		AET2Gv21110900
N		AET2Gv21111000
N		AET2Gv21111300
N		AET2Gv21111400
N		AET2Gv21111600
N		AET2Gv21111700
N		AET2Gv21111800
N		AET2Gv21111900
N		AET2Gv21112100
N		AET2Gv21112200
N		AET2Gv21112300
N		AET2Gv21112400
N		AET2Gv21112500
N		AET2Gv21112600
N		AET2Gv21112700
N		AET2Gv21112900
N		AET2Gv21113000
N		AET2Gv21113100
N		AET2Gv21113200
N		AET2Gv21113500
N		AET2Gv21113600
N		AET2Gv21113700
N		AET2Gv21113800
N		AET2Gv21114000
N		AET2Gv21114400
N		AET2Gv21114500
N		AET2Gv21114600
N		AET2Gv21114800
N		AET2Gv21114900
N		AET2Gv21115000
N		AET2Gv21115100
N		AET2Gv21115200
N		AET2Gv21115300
N		AET2Gv21115500
N		AET2Gv21115900
N		AET2Gv21116000
N		AET2Gv21116100
N		AET2Gv21116300
N		AET2Gv21116400
N		AET2Gv21116500
N		AET2Gv21116600
N		AET2Gv21116700
N		AET2Gv21116800
N		AET2Gv21116900
N		AET2Gv21117000
N		AET2Gv21117100
N		AET2Gv21117200
N		AET2Gv21117300
N		AET2Gv21117400
N		AET2Gv21117600
N		AET2Gv21117700
N		AET2Gv21117800
N		AET2Gv21118000
N		AET2Gv21118200
N		AET2Gv21118300
N		AET2Gv21118400
N		AET2Gv21118500
N		AET2Gv21118600
N		AET2Gv21118700
N		AET2Gv21118800
N		AET2Gv21118900
N		AET2Gv21119000
N		AET2Gv21119100
N		AET2Gv21119200
N		AET2Gv21119300
N		AET2Gv21119400
N		AET2Gv21119600
N		AET2Gv21119700
N		AET2Gv21119800
N		AET2Gv21119900
N		AET2Gv21120000
N		AET2Gv21120100
N		AET2Gv21120200
N		AET2Gv21120300
N		AET2Gv21120500
N		AET2Gv21120600
N		AET2Gv21120800
N		AET2Gv21120900
N		AET2Gv21121100
N		AET2Gv21121400
N		AET2Gv21121600
N		AET2Gv21121800
N		AET2Gv21121900
N		AET2Gv21122000
N		AET2Gv21122100
N		AET2Gv21122200
N		AET2Gv21122300
N		AET2Gv21122400
N		AET2Gv21122600
N		AET2Gv21122800
N		AET2Gv21122900
N		AET2Gv21123000
N		AET2Gv21123100
N		AET2Gv21123200
N		AET2Gv21123300
N		AET2Gv21123400
N		AET2Gv21123500
N		AET2Gv21123600
N		AET2Gv21123700
N		AET2Gv21123800
N		AET2Gv21123900
N		AET2Gv21124000
N		AET2Gv21124100
N		AET2Gv21124200
N		AET2Gv21124300
N		AET2Gv21124500
N		AET2Gv21124600
N		AET2Gv21124700
N		AET2Gv21124800
N		AET2Gv21124900
N		AET2Gv21125000
N		AET2Gv21125100
N		AET2Gv21125200
N		AET2Gv21125300
N		AET2Gv21125400
N		AET2Gv21125500
N		AET2Gv21125600
N		AET2Gv21125700
N		AET2Gv21125800
N		AET2Gv21125900
N		AET2Gv21126000
N		AET2Gv21126100
N		AET2Gv21126200
N		AET2Gv21126300
N		AET2Gv21126400
N		AET2Gv21126500
N		AET2Gv21126700
N		AET2Gv21126800
N		AET2Gv21126900
N		AET2Gv21127000
N		AET2Gv21127300
N		AET2Gv21127400
N		AET2Gv21127500
N		AET2Gv21127600
N		AET2Gv21127700
N		AET2Gv21127800
N		AET2Gv21127900
N		AET2Gv21128000
N		AET2Gv21128200
N		AET2Gv21128400
N		AET2Gv21128500
N		AET2Gv21128600
N		AET2Gv21128700
N		AET2Gv21128800
N		AET2Gv21128900
N		AET2Gv21129000
N		AET2Gv21129100
N		AET2Gv21129200
N		AET2Gv21129300
N		AET2Gv21129400
N		AET2Gv21129500
N		AET2Gv21129600
N		AET2Gv21129700
N		AET2Gv21129800
N		AET2Gv21129900
N		AET2Gv21130000
N		AET2Gv21130100
N		AET2Gv21130200
N		AET2Gv21130300
N		AET2Gv21130400
N		AET2Gv21130500
N		AET2Gv21130600
N		AET2Gv21130700
N		AET2Gv21130800
N		AET2Gv21130900
N		AET2Gv21131000
N		AET2Gv21131200
N		AET2Gv21131300
N		AET2Gv21131400
N		AET2Gv21131500
N		AET2Gv21131800
N		AET2Gv21131900
N		AET2Gv21132000
N		AET2Gv21132100
N		AET2Gv21132200
N		AET2Gv21132300
N		AET2Gv21114400
N		AET2Gv21114500
N		AET2Gv21114600
N		AET2Gv21114800
N		AET2Gv21114900
N		AET2Gv21115000
N		AET2Gv21115100
N		AET2Gv21115200
N		AET2Gv21115300
N		AET2Gv21115500
N		AET2Gv21115900
N		AET2Gv21116000
N		AET2Gv21116100
N		AET2Gv21116300
N		AET2Gv21116400
N		AET2Gv21116500
N		AET2Gv21116600
N		AET2Gv21116700
N		AET2Gv21116800
N		AET2Gv21116900
N		AET2Gv21117000
N		AET2Gv21117100
N		AET2Gv21117200
N		AET2Gv21117300
N		AET2Gv21117400
N		AET2Gv21117600
N		AET2Gv21117700
N		AET2Gv21117800
N		AET2Gv21118000
N		AET2Gv21118200
N		AET2Gv21118300
N		AET2Gv21118400
N		AET2Gv21118500
N		AET2Gv21118600
N		AET2Gv21118700
N		AET2Gv21118800
N		AET2Gv21118900
N		AET2Gv21119000
N		AET2Gv21119100
N		AET2Gv21119200
N		AET2Gv21119300
N		AET2Gv21119400
N		AET2Gv21119600
N		AET2Gv21119700
N		AET2Gv21119800
N		AET2Gv21119900
N		AET2Gv21120000
N		AET2Gv21120100
N		AET2Gv21120200
N		AET2Gv21120300
N		AET2Gv21120500
N		AET2Gv21120600
N		AET2Gv21120800
N		AET2Gv21120900
N		AET2Gv21121100
N		AET2Gv21121400
N		AET2Gv21121600
N		AET2Gv21121800
N		AET2Gv21121900
N		AET2Gv21122000
N		AET2Gv21122100
N		AET2Gv21122200
N		AET2Gv21122300
N		AET2Gv21122400
N		AET2Gv21122600
N		AET2Gv21122800
N		AET2Gv21122900
N		AET2Gv21123000
N		AET2Gv21123100
N		AET2Gv21123200
N		AET2Gv21123300
N		AET2Gv21123400
N		AET2Gv21123500
N		AET2Gv21123600
N		AET2Gv21123700
N		AET2Gv21123800
N		AET2Gv21123900
N		AET2Gv21124000
N		AET2Gv21124100
N		AET2Gv21124200
N		AET2Gv21124300
N		AET2Gv21124500
N		AET2Gv21124600
N		AET2Gv21124700
N		AET2Gv21124800
N		AET2Gv21124900
N		AET2Gv21125000
N		AET2Gv21125100
N		AET2Gv21125200
N		AET2Gv21125300
N		AET2Gv21125400
N		AET2Gv21125500
N		AET2Gv21125600
N		AET2Gv21125700
N		AET2Gv21125800
N		AET2Gv21125900
N		AET2Gv21126000
N		AET2Gv21126100
N		AET2Gv21126200
N		AET2Gv21126300
N		AET2Gv21126400
N		AET2Gv21126500
N		AET2Gv21126700
N		AET2Gv21126800
N		AET2Gv21126900
N		AET2Gv21127000
N		AET2Gv21127300
N		AET2Gv21127400
N		AET2Gv21127500
N		AET2Gv21127600
N		AET2Gv21127700
N		AET2Gv21127800
N		AET2Gv21127900
N		AET2Gv21128000
N		AET2Gv21128200
N		AET2Gv21128400
N		AET2Gv21128500
N		AET2Gv21128600
N		AET2Gv21128700
N		AET2Gv21128800
N		AET2Gv21128900
N		AET2Gv21129000
N		AET2Gv21129100
N		AET2Gv21129200
N		AET2Gv21129300
N		AET2Gv21129400
N		AET2Gv21129500
N		AET2Gv21129600
N		AET2Gv21129700
N		AET2Gv21129800
N		AET2Gv21129900
N		AET2Gv21130000
N		AET2Gv21130100
N		AET2Gv21130200
N		AET2Gv21130300
N		AET2Gv21130400
N		AET2Gv21130500
N		AET2Gv21130600
N		AET2Gv21130700
N		AET2Gv21130800
N		AET2Gv21130900
N		AET2Gv21131000
N		AET2Gv21131200
N		AET2Gv21131300
N		AET2Gv21131400
N		AET2Gv21131500
N		AET2Gv21131800
N		AET2Gv21131900
N		AET2Gv21132000
N		AET2Gv21132100
N		AET2Gv21132200
N		AET2Gv21132300
Note: N means not found or does not exist.

## Sheet: Sheet2
Supplementary Table 3b Functional annotation of predictive genes in the interval of QSd.sau-2SY-7A.2
Gene ID in CS reference genome (v2.1)	Annotation	Orthologs in Wild Emmer genome (v2.0)
TraesCS7A03G1166100	allantoate amidohydrolase	TRIDC7AG067080
TraesCS7A03G1166400	Protein UNUSUAL FLORAL ORGANS,F-box-like domain superfamily	TRIDC7AG067090
TraesCS7A03G1166500	Carbohydrate-binding X8 domain superfamily protein	TRIDC7AG067100
TraesCS7A03G1166600	Syntaxin-132	TRIDC7AG067110
TraesCS7A03G1166900	Haloacid dehalogenase-like hydrolase domain-containing protein 3	TRIDC7AG067130
TraesCS7A03G1167100	MATE efflux family protein	TRIDC7AG067140
TraesCS7A03G1167200	LEM3 (ligand-effect modulator 3) family protein / CDC50 family protein	TRIDC7AG067150
TraesCS7A03G1167600	serine carboxypeptidase-like 51	TRIDC7AG067170
TraesCS7A03G1167800	Bifunctional inhibitor/lipid-transfer protein/seed storage 2S albumin superfamily protein	TRIDC7AG067180
TraesCS7A03G1169000	Bifunctional inhibitor/lipid-transfer protein/seed storage 2S albumin superfamily protein	TRIDC7AG067220
TraesCS7A03G1169300	Bifunctional inhibitor/lipid-transfer protein/seed storage 2S albumin superfamily protein	TRIDC7AG067230
TraesCS7A03G1169600	Myb family transcription factor APL	TRIDC7AG067240
TraesCS7A03G1169700	Signal peptidase I	TRIDC7AG067250
TraesCS7A03G1171000	F-box domain containing protein	TRIDC7AG067300
TraesCS7A03G1171500	VACUOLAR SORTING RECEPTOR 6	TRIDC7AG067320
TraesCS7A03G1171600	hydroxyproline-rich glycoprotein family protein	TRIDC7AG067330
TraesCS7A03G1173000	Fructose-1,6-bisphosphatase class 1	TRIDC7AG067450
TraesCS7A03G1173200	receptor-like protein kinase 4	TRIDC7AG067460
TraesCS7A03G1174200	FAD-binding Berberine family protein	TRIDC7AG067520
TraesCS7A03G1174300	Erythronate-4-phosphate dehydrogenase family protein	TRIDC7AG067530
TraesCS7A03G1174500	Protein kinase superfamily protein	TRIDC7AG067540
TraesCS7A03G1175900	Invertase/pectin methylesterase inhibitor domain superfamily	TRIDC7AG067630
TraesCS7A03G1176000	Bifunctional inhibitor/plant lipid transfer protein/seed storage helical domain	TRIDC7AG067640
TraesCS7A03G1176300	Peptidyl-prolyl cis-trans isomerase	TRIDC7AG067670
TraesCS7A03G1176400	Bifunctional inhibitor/plant lipid transfer protein/seed storage helical domain	TRIDC7AG067680
TraesCS7A03G1176700	Invertase/pectin methylesterase inhibitor domain superfamily	TRIDC7AG067690
TraesCS7A03G1176900	Hsp20/alpha crystallin family protein	TRIDC7AG067700
TraesCS7A03G1177400	intracellular protein transporter USO1-like protein	TRIDC7AG067710
TraesCS7A03G1177900	thioredoxin 2	TRIDC7AG067750
TraesCS7A03G1178100	Nuclear transcription factor Y subunit B-2	TRIDC7AG067770
TraesCS7A03G1166700	CASP-like protein	N
TraesCS7A03G1167900	Myb/SANT-like DNA-binding domain protein	N
TraesCS7A03G1168100	Cortical cell-delineating protein	N
TraesCS7A03G1168500	Defensin-like protein	N
TraesCS7A03G1168700		N
TraesCS7A03G1169500	Cortical cell-delineating protein	N
TraesCS7A03G1169800	F-box family protein-like protein	N
TraesCS7A03G1169900	F-box domain containing protein, expressed	N
TraesCS7A03G1170200	F-box domain containing protein, expressed	N
TraesCS7A03G1171700	P-loop containing nucleoside triphosphate hydrolases superfamily protein	N
TraesCS7A03G1172600	Aspartic proteinase nepenthesin	N
TraesCS7A03G1172700	F-box protein-like	N
TraesCS7A03G1173800	E3 ubiquitin-protein ligase SINA-like 10	N
TraesCS7A03G1173900	Tesmin/TSO1-like CXC domain-containing protein	N
TraesCS7A03G1174800	Defensin	N
TraesCS7A03G1175200	Defensin-like protein	N
TraesCS7A03G1176500	Calcium/calmodulin-dependent serine/threonine-protein kinase 1	N
TraesCS7A03G1176600	50S ribosomal protein L22, chloroplastic	N
TraesCS7A03G1176800	holocarboxylase synthase 1	N
TraesCS7A03G1177600	Auxin efflux carrier family protein	N
TraesCS7A03G1177000	Heat shock family protein	N
TraesCS7A03G1178200	Defensin protein	N
N		TRIDC7AG067160
N		TRIDC7AG067190
N		TRIDC7AG067200
N		TRIDC0UG021630
N		TRIDC0UG021620
N		TRIDC0UG021760
N		TRIDC7AG067270
N		TRIDC7AG067350
N		TRIDC7AG067380
N		TRIDC7AG067490
N		TRIDC7AG067510
N		TRIDC7AG067550
N		TRIDC7AG067570
N		TRIDC7AG067580
N		TRIDC7AG067590
N		TRIDC7AG067610
N		TRIDC7AG067650
N		TRIDC7AG067760
Note: N means not found or does not exist.

## Sheet: Sheet3
Supplementary Table 3c Functional annotation of predictive genes in the interval of QSd.sau-AM-5A.2
Gene ID in Wild Emmer genome (v2.0)	Annotation	Orthologs in CS reference genome (v2.1)
TRIDC5AG062440	Bifunctional inhibitor/lipid-transfer protein/seed storage 2S albumin superfamily protein	TraesCS5A03G1023200
TRIDC5AG062450	Bifunctional inhibitor/lipid-transfer protein/seed storage 3S albumin superfamily protein	TraesCS5A03G1023300
TRIDC5AG062460	receptor kinase 2	TraesCS5A03G1023400
TRIDC5AG062470	jacalin-related lectin 31	TraesCS5A03G1023400
TRIDC5AG062480	Acyl-CoA N-acyltransferases (NAT) superfamily protein	TraesCS5A03G1023800
TRIDC5AG062490	glutamate dehydrogenase 1	TraesCS5A03G1024000
TRIDC5AG062500	Ribosomal protein S13/S18 family	TraesCS5A03G1024200
TRIDC5AG062510	receptor kinase 2	TraesCS5A03G1024600
TRIDC5AG062520	exoribonuclease 4	TraesCS5A03G1024800
TRIDC5AG062530	FRIGIDA-like protein	TraesCS5A03G1024900
TRIDC5AG062580	BTB/POZ domain-containing protein	TraesCS5A03G1026600
TRIDC5AG062590	GDSL esterase/lipase	TraesCS5A03G1027600
TRIDC5AG062610	Folate-biopterin transporter	TraesCS5A03G1028000
TRIDC5AG062620	E3 ubiquitin-protein ligase	TraesCS5A03G1027900
TRIDC5AG062630	E3 ubiquitin-protein ligase SINA-like 4	TraesCS5A03G1027900
TRIDC5AG062670	Queuine tRNA-ribosyltransferase	TraesCS5A03G1028100
TRIDC5AG062680	Cyclic nucleotide-binding-like	TraesCS5A03G1028200
TRIDC5AG062700	Pentatricopeptide repeat-containing protein	TraesCS5A03G1028300
TRIDC5AG062710	Leucine rich repeat receptor-like protein kinase family protein	TraesCS5A03G1028400
TRIDC5AG062720	Pentatricopeptide repeat-containing protein	TraesCS5A03G1028600
TRIDC5AG062730	alpha/beta-Hydrolases superfamily protein	TraesCS5A03G1032000
TRIDC5AG062740	PITH domain-containing protein	TraesCS5A03G1033100
TRIDC5AG062760	Bax inhibitor-1 family protein	TraesCS5A03G1033300
TRIDC5AG062770	Bax inhibitor-1 family protein	TraesCS5A03G1033400
TRIDC5AG062780	Heat stress transcription factor A-2e	TraesCS5A03G1033500
TRIDC5AG062790	Transmembrane protein 97, predicted	TraesCS5A03G1033700
TRIDC5AG062840	Transmembrane protein 97, predicted	TraesCS5A03G1034300
TRIDC5AG062560	Protein FAR1-RELATED SEQUENCE 3	N
TRIDC5AG062570	Lipase class 3 family protein / putative calmodulin-binding heat-shock protein	N
TRIDC5AG062830	U-box domain-containing protein	N
N		TraesCS5A03G1023100
N		TraesCS5A03G1023500
N		TraesCS5A03G1023600
N		TraesCS5A03G1023900
N		TraesCS5A03G1025000
N		TraesCS5A03G1025800
N		TraesCS5A03G1026500
N		TraesCS5A03G1026800
N		TraesCS5A03G1027100
N		TraesCS5A03G1027300
N		TraesCS5A03G1027400
N		TraesCS5A03G1028700
N		TraesCS5A03G1028900
N		TraesCS5A03G1029200
N		TraesCS5A03G1029300
N		TraesCS5A03G1029500
N		TraesCS5A03G1029600
N		TraesCS5A03G1029800
N		TraesCS5A03G1029900
N	`	TraesCS5A03G1030800
N		TraesCS5A03G1030900
N		TraesCS5A03G1031200
N		TraesCS5A03G1032100
N		TraesCS5A03G1032200
N		TraesCS5A03G1034000
N		TraesCS5A03G1034200
Note: N means not found or does not exist.

## Sheet: Sheet4
Supplementary Table 3d Functional annotation of predictive genes in the interval of QSd.sau-AM-7B
Gene ID in Wild Emmer genome (v2.0)	Annotation	Orthologs in CS reference genome (v2.1)
TRIDC7BG064540	Tetraspanin family protein	TraesCS7B03G1099900
TRIDC7BG064570	histone H2A 2	TraesCS7B03G1100100
TRIDC7BG064590	histone H2A 2	TraesCS7B03G1100300
TRIDC7BG064620	Two-component response regulator ARR12	TraesCS7B03G1101500
TRIDC7BG064630	ribosomal protein S27	TraesCS7B03G1101600
TRIDC7BG064700	Protein Sip5/DA2	TraesCS7B03G1103100
TRIDC7BG064720	Aspartyl/glutamyl-tRNA(Asn/Gln) amidotransferase subunit C	TraesCS7B03G1103200
TRIDC7BG064820	Eukaryotic aspartyl protease family protein	TraesCS7B03G1104000
TRIDC7BG064820	Eukaryotic aspartyl protease family protein	TraesCS7B03G1104100
TRIDC7BG064840	receptor kinase 2	TraesCS7B03G1104400
TRIDC7BG064850	UDP-glucose 4-epimerase 1	TraesCS7B03G1104700
TRIDC7BG064820	2-oxoglutarate (2OG) and Fe(II)-dependent oxygenase superfamily protein	TraesCS7B03G1104800
TRIDC7BG064900	2-oxoglutarate (2OG) and Fe(II)-dependent oxygenase superfamily protein	TraesCS7B03G1105300
TRIDC7BG064990	HXXXD-type acyl-transferase family protein	TraesCS7B03G1106300
TRIDC7BG065020	heptahelical transmembrane protein2	TraesCS7B03G1106900
TRIDC7BG065040	Plant/T31B5-30 protein	TraesCS7B03G1107000
TRIDC7BG065040	Plant/T31B5-30 protein	TraesCS7B03G1107300
TRIDC7BG065060	Bidirectional sugar transporter N3	TraesCS7B03G1107700
TRIDC7BG065090	DNA-directed RNA polymerase 2A	TraesCS7B03G1108000
TRIDC7BG065100	Plasma membrane proteolipid 3	TraesCS7B03G1108900
TRIDC7BG065140	Protein of unknown function (DUF177)	TraesCS7B03G1109100
TRIDC7BG065160	PATATIN-like protein 4	TraesCS7B03G1109300
TRIDC7BG065170	Protein phosphatase 2C family protein	TraesCS7B03G1109400
TRIDC7BG065190	calmodulin 5	TraesCS7B03G1109900
TRIDC7BG065200	Mog1/PsbP/DUF1795-like photosystem II reaction center PsbP family protein	TraesCS7B03G1110000
TRIDC7BG064530	Disease resistance protein RPM1	N
TRIDC7BG064550	Hs1pro-1, C-terminal	N
TRIDC7BG064560	Spermadhesin, CUB domain superfamily	N
TRIDC7BG064580	Speckle-type POZ protein-like protein A	N
TRIDC7BG064640	N	N
TRIDC7BG064660	Fatty acid hydroxylase superfamily	N
TRIDC7BG064730	hydroxyproline-rich glycoprotein family protein	N
TRIDC7BG064860	N	N
TRIDC7BG064880	2-oxoglutarate (2OG) and Fe(II)-dependent oxygenase superfamily protein	N
TRIDC7BG065030	Uncharacterised conserved protein UCP015417, vWA	N
TRIDC7BG065050	Bidirectional sugar transporter N3	N
TRIDC7BG065120	PATATIN-like protein 5	N
TRIDC7BG065130	Beta-catenin-like protein 1	N
TRIDC7BG065180	Protein FAR1-RELATED SEQUENCE 3	N
TRIDC7BG065210	Red chlorophyll catabolite reductase	N
TRIDC7BG065230	C2H2 type zf-met: zinc-finger protein	N
TRIDC7BG065260	N	N
N		TraesCS7B03G1099100
N		TraesCS7B03G1099800
N		TraesCS7B03G1100800
N		TraesCS7B03G1101000
N		TraesCS7B03G1102100
N		TraesCS7B03G1103300
N		TraesCS7B03G1103800
N		TraesCS7B03G1106200
N		TraesCS7B03G1106600
N		TraesCS7B03G1107500
N		TraesCS7B03G1107600
N		TraesCS7B03G1107900
N		TraesCS7B03G1108200
N		TraesCS7B03G1108300
N		TraesCS7B03G1108700
N		TraesCS7B03G1109000
N		TraesCS7B03G1109200
N		TraesCS7B03G1110400
N		TraesCS7B03G1110700
Note: N means does not exist.
