# Supplementary material for: Spike Density Quantitative Trait Loci Detection and Analysis in Tetraploid and Hexaploid Wheat Recombinant Inbred Line Populations
Source: Front Plant Sci. 2021 Dec 16;12:796397. doi: 10.3389/fpls.2021.796397 (PMC8716915; doi:10.3389/fpls.2021.796397)
Supplement: Supplementary file 5 [file Table_5.XLSX]

## Sheet: Sheet1
Supplementary Table 5 Epistasis interaction analysis of QTL for spike density (SD) in 2SY and AM RIL populations.
Populations	Environments	Chromosome1	Interval (Mb) 1	LeftMarker 1	RightMarker 1	Chromosome2	Interval (cM) 1	LeftMarker 1	RightMarker 1	LOD	PVE(%)	Add1	Add2	AddbyAdd
2SY1）	2017WJ	2D	150.7-158.5	AX-110373068	AX-108814021	3B	787.4-797.9	AX-110993960	AX-108783900	5.848	9.4671	-0.0269	-0.0169	0.0938
	2018WJ	3A	670.5-685.0	AX-110363308	AX-108853839	4A	38.6-41.0	AX-109449898	AX-108883521	5.3644	13.7751	0.0069	0.0015	0.1162
	2018KB	4D	2.1-7.3	AX-110937266	AX-110005953	4D	432.6-434.4	AX-89515151	AX-111007239	6.1003	24.0055	0.0156	0.0021	-0.336
	2018KB	2B	198.0-209.0	AX-109993116	AX-111178453	4D	464.7-503.4	AX-89624188	AX-108934138	5.1051	19.1345	0.0182	0.0579	-0.2972
	BLUP	4B	670.6-672.2	AX-110467582	AX-109410422	5A	572.3-579.3	AX-109537606	AX-108892891	6.5722	18.2016	-0.0562	0.0309	-0.0791
	BLUP	4A	648.4-650.7	AX-110481242	AX-109286213	6D	84.7-255.9	AX-111026969	AX-109353709	5.0003	14.4101	-0.0037	-0.0287	-0.0826
AM2）	2017CZ	5B	676.1-693.5	AX-108863492	AX-109510655	6B	57.1-131.2	AX-110522948	AX-109469226	5.5308	22.0827	-0.0282	-0.024	-0.0915
	2019CZ	3B	791.3-804.4	AX-109277293	AX-111549981	3B	50.7-238.1	AX-109819619	AX-109050064	5.4494	10.6281	0.0447	0.014	0.1147
	2020CZ	6A	246.5-429.1	AX-110928638	AX-89321181	2B	278.5-280.0	AX-109332656	AX-111488793	5.0692	15.7309	-0.0037	0.0143	0.1042
	BLUP	2A	82.5-190.9	AX-110523153	AX-110922941	6A	570.2-579.0	AX-109852180	AX-108799082	5.5421	17.7261	-0.0044	-0.0053	0.0569
1) 2SY( 20828/SY95-71) refer to CS genome(V2.1)
2) AM(AL/LM001) refer to Wild Emmer genome (v2.0)
