# Supplementary material for: Spike Density Quantitative Trait Loci Detection and Analysis in Tetraploid and Hexaploid Wheat Recombinant Inbred Line Populations
Source: Front Plant Sci. 2021 Dec 16;12:796397. doi: 10.3389/fpls.2021.796397 (PMC8716915; doi:10.3389/fpls.2021.796397)
Supplement: Supplementary file 6 [file Table_6.XLSX]

## Sheet: Sheet1
Supplementary Table 6a Comparison of the QSd.sau-2SY-2D with loci previously reported for spike density(SD)
QTL	Left marker information			Right marker information			References
	Marker name	Physical position		Marker name	Physical position
		Aegilops tauschii	CS reference genome (v2.1)		Aegilops tauschii	CS reference genome (v2.1)
QSd.sau-2SY-2D	AX-111093303	598136843	602759768	AX-109338052	604921700	610043642	This study
QSc.cau-2D.1	Estssr-143	N	N	wsnp_Ex_rep_c67011_65463819	14513179	14608541	Zhai H, Feng Z, Li J, Liu X, Xiao S, Ni Z, Sun Q (2016) QTL Analysis of Spike Morphological Traits and Plant Height in Winter Wheat (Triticum aestivum L.) Using a High-Density SNP and SSR-Based Linkage Map. Frontiers in Plant Science 7:1617
Spikelet compctness	Xwmc111	14570019	14362932	Xgwm296	18071456	23024763	Heidari B, Sayed-Tabatabaei BE, Saeidi G, Kearsey M, Suenaga K (2011) Mapping QTL for grain yield, yield components, and spike features in a doubled haploid population of bread wheat. Genome 54:517-527
QSc.cau-2D.2	D_GDRF1KQ01AX0PH_169	19832824	101945372	Xcfd53	24288571	24726257	Zhai H, Feng Z, Li J, Liu X, Xiao S, Ni Z, Sun Q (2016) QTL Analysis of Spike Morphological Traits and Plant Height in Winter Wheat (Triticum aestivum L.) Using a High-Density SNP and SSR-Based Linkage Map. Frontiers in Plant Science 7:1617
Spikelet compctness	Xgwm261	20395382	20423444	Xcfd53	24288571	24726257	Heidari B, Sayed-Tabatabaei BE, Saeidi G, Kearsey M, Suenaga K (2011) Mapping QTL for grain yield, yield components, and spike features in a doubled haploid population of bread wheat. Genome 54:517-527
Rht8	WMS261	N	20423617	N			Korzun V, Röder MS, Ganal MW, Worland AJ, Law CN (1998) Genetic analysis of the dwarfing gene (Rht8) in wheat. Part I. Molecular mapping of Rht8 on the short arm of chromosome 2D of bread wheat (Triticum aestivum L.). Theoretical and Applied Genetics 96:1104-1109
Qsd.sac-2D	wPt-668120	N	N	wPt-733932	584044427	588677956	Luo W, Ma J, Zhou X, Sun M, Kong X, Wei Y, Jiang Y, Qi P, Jiang Q, Liu Y, Peng Y, Chen G, Zheng Y, Liu C, Lan X (2016) Identification of Quantitative Trait Loci Controlling Agronomic Traits Indicates Breeding Potential of Tibetan Semiwild Wheat (Triticum aestivum ssp. tibetanum). Crop Science 56:2410-2420
Qsd-2D	Xgwm261	20395382	20423444	N	N	N	Zhao C, Cui F, Fan Z, Li J, Ding A, Wang H (2013) Genetic analysis of important loci in the winter wheat backbone parent Aimengniu-V. Australian Journal of Crop Science 7:182-188
QSd.sicau-2D.1	AX-111956072	35667080	36679472	AX-109422526	36283030	37272133	Liu H, Ma J, Tu Y, Zhu J, Ding P, Liu J, Li T, Zou Y, Habib A, Mu Y, Tang H, Jiang Q, Liu Y, Chen G, Zheng Y, Wei Y, Lan X (2019) Several stably expressed QTL for spike density of common wheat ( Triticum aestivum ) in multiple environments. Plant Breeding 139:284-294
QSd.sicau-2D.2	AX-109791414	N	N	AX-110586878	462547834	465517981	Liu H, Ma J, Tu Y, Zhu J, Ding P, Liu J, Li T, Zou Y, Habib A, Mu Y, Tang H, Jiang Q, Liu Y, Chen G, Zheng Y, Wei Y, Lan X (2019) Several stably expressed QTL for spike density of common wheat ( Triticum aestivum ) in multiple environments. Plant Breeding 139:284-294
Qsd.WY.2D.3	Xcfd168.1	578287657	583020722	Xbarc11	N	N	Cui F, Ding A, Li J, Zhao C, Wang L, Wang X, Qi X, Li X, Li G, Gao J, Wang H (2012) QTL detection of seven spike-related traits and their genetic correlations in wheat using two related RIL populations. Euphytica 186:177-192
QSd.sicau-2D.3	AX-111660432	54929391	605117637	AX-110552569	604723227	609876585	Liu H, Ma J, Tu Y, Zhu J, Ding P, Liu J, Li T, Zou Y, Habib A, Mu Y, Tang H, Jiang Q, Liu Y, Chen G, Zheng Y, Wei Y, Lan X (2019) Several stably expressed QTL for spike density of common wheat ( Triticum aestivum ) in multiple environments. Plant Breeding 139:284-294
Note: N means not found or does not exist.
Note: N means does not exist.
N: information could not be found

## Sheet: Sheet3
Supplementary Table 6b Comparison of the QSd.sau-2SY-7A.2 with loci previously reported for spike density(SD)
QTL	Left marker information			Right marker information			References
	Marker name	Physical position		Marker name	Physical position
		Wild Emmer genome (v2.0)	CS reference genome (v2.1)		Wild Emmer genome (v2.0)	CS reference genome (v2.1)
QSd.sau-2SY-7A.2	AX-110518554	682559637	678474543	AX-110094527	686576589	682286090	This study
QSd.sicau-7A.1	AX-109868790	86737215	86006989	AX-108824792	88372425	87540969	Liu H, Ma J, Tu Y, Zhu J, Ding P, Liu J, Li T, Zou Y, Habib A, Mu Y, Tang H, Jiang Q, Liu Y, Chen G, Zheng Y, Wei Y, Lan X (2019) Several stably expressed QTL for spike density of common wheat ( Triticum aestivum ) in multiple environments. Plant Breeding 139:284-294
QSd.sicau-7A.2	AX-111150714	160139251	640097759	AX-111575230	645570118	641113776	Liu H, Ma J, Tu Y, Zhu J, Ding P, Liu J, Li T, Zou Y, Habib A, Mu Y, Tang H, Jiang Q, Liu Y, Chen G, Zheng Y, Wei Y, Lan X (2019) Several stably expressed QTL for spike density of common wheat ( Triticum aestivum ) in multiple environments. Plant Breeding 139:284-294
QSd.sau-7A	wPt-5949	678207702	673623534	wPt-0961	594906850	231965452	Luo W, Ma J, Zhou X, Sun M, Kong X, Wei Y, Jiang Y, Qi P, Jiang Q, Liu Y, Peng Y, Chen G, Zheng Y, Liu C, Lan X (2016) Identification of Quantitative Trait Loci Controlling Agronomic Traits Indicates Breeding Potential of Tibetan Semiwild Wheat (Triticum aestivum ssp. tibetanum). Crop Science 56:2410-2420
qSc-7A	AX-110437312	683845639	679697670	AX-111130622	684092283	679917315	Fan X, Cui F, Ji J, Zhang W, Zhao X, Liu J, Meng D, Tong Y, Wang T, Li J (2019) Dissection of Pleiotropic QTL Regions Controlling Wheat Spike Characteristics Under Different Nitrogen Treatments Using Traditional and Conditional QTL Mapping. Frontiers in Plant Science 10
QSd.sau-7A	0C32-715	690281567	N	wPt-0961	690281564	686016868	Ma J, Sun M, Yang C, Qin N, Zhang H, Ding P, Yang M, Tang H, Lan X (2017) Development and validation of markers for spike density QTL, Qsd.sau-7A from Tibetan semi-wild wheat ( Triticum aestivum ssp. tibetanum ). Indian Journal of Genetics and Plant Breeding (The) 78:11-18
Note: N means not found or does not exist.

## Sheet: Sheet4
Supplementary Table 6c Comparison of the QSd.sau-AM-5A.2 with loci previously reported for spike density(SD)
QTL	Left marker information			Right marker information			References
	Marker name	Physical position		Marker name	Physical position
		Wild Emmer genome (v2.0)	CS reference genome (v2.1)		Wild Emmer genome (v2.0)	CS reference genome (v2.1)
QSd.sau-AM-5A.2	AX-110035703	624106807	618873975	AX-111076855	626135796	621617483	This study
QSc.cz-5A.3	Xgwm304	97566064	107103839	IWA4736	276928038	331881653	Zhou Y, Conway B, Miller D, Marshall D, Cooper A, Murphy P, Chao S, Brown-Guedira G, Costa J, Conway B, Miller D, Marshall D, Cooper A, Murphy P, Chao S, Brown-Guedira G, Costa J (2017) Quantitative Trait Loci Mapping for Spike Characteristics in Hexaploid Wheat. The plant genome 10
qSc-5A.2	AX-110448791	451832960	503399237	AX-111139819	546022666	541912066	Fan X, Cui F, Ji J, Zhang W, Zhao X, Liu J, Meng D, Tong Y, Wang T, Li J (2019) Dissection of Pleiotropic QTL Regions Controlling Wheat Spike Characteristics Under Different Nitrogen Treatments Using Traditional and Conditional QTL Mapping. Frontiers in Plant Science 10
QSc.cau-5A.2	TA001269-1282	452333719	503871131	Xgwm639	535020312	530981587	Zhai H, Feng Z, Li J, Liu X, Xiao S, Ni Z, Sun Q (2016) QTL Analysis of Spike Morphological Traits and Plant Height in Winter Wheat (Triticum aestivum L.) Using a High-Density SNP and SSR-Based Linkage Map. Frontiers in Plant Science 7:1617
QSC.cib-CX1-5A	AX-110533378	514009675	510038549	AX-109339207	527920487	523855060	Li T, Deng G, Su Y, Yang Z, Tang Y, Wang J, Qiu X, Pu X, Li J, Liu Z, Zhang H, Liang J, Yang W, Yu M, Wei Y, Long H (2021) Identification and validation of two major QTLs for spike compactness and length in bread wheat (Triticum aestivum L.) showing pleiotropic effects on yield-related traits. Theoretical and Applied Genetics
QSc.cau-5A.4	BS00083514_51	547107584	551371327	Ex_c5594_2630	547114879	551379221	Zhai H, Feng Z, Li J, Liu X, Xiao S, Ni Z, Sun Q (2016) QTL Analysis of Spike Morphological Traits and Plant Height in Winter Wheat (Triticum aestivum L.) Using a High-Density SNP and SSR-Based Linkage Map. Frontiers in Plant Science 7:1617
Rht9	BARC151	565308000	560127930	N			Ellis MH, Rebetzke GJ, Azanza F, Richards RA, Spielmeyer W (2005) Molecular mapping of gibberellin-responsive dwarfing genes in bread wheat. Theoretical and Applied Genetics 111:423-430
Vrn-A1	Xpsr426	594744732	589271297	Xwg644	594753811	589259335	Sutka J, Galiba G, Vagujfalvi A, Gill BS, Snape JW (1999) Physical mapping of the Vrn-A1 and Fr1 genes on chromosome 5A of wheat using deletion lines. Theoretical and Applied Genetics 99:199-202
QSd.sau-5A2	gpw4457	647110738	644299247	gpw2273	660933999	664586724	Luo W, Ma J, Zhou X, Sun M, Kong X, Wei Y, Jiang Y, Qi P, Jiang Q, Liu Y, Peng Y, Chen G, Zheng Y, Liu C, Lan X (2016) Identification of Quantitative Trait Loci Controlling Agronomic Traits Indicates Breeding Potential of Tibetan Semiwild Wheat (Triticum aestivum ssp. tibetanum). Crop Science 56:2410-2420
Q	O11-3240	654783878	651817580	O11-Tmap2	654784291	651817993	A Bacterial Artificial Chromosome Contig Spanning the Major Domestication Locus Q in Wheat and Identification of a Candidate Gene
Rht12	WMC410	683946752	680097250	N			Ellis MH, Rebetzke GJ, Azanza F, Richards RA, Spielmeyer W (2005) Molecular mapping of gibberellin-responsive dwarfing genes in bread wheat. Theoretical and Applied Genetics 111:423-430
Note: N means not found or does not exist.

## Sheet: Sheet5
Supplementary Table 6d Comparison of the QSd.sau-2SY-7A.2 with loci previously reported for spike density(SD)
QTL	Left marker information			Right marker information			References
	Marker name	Physical position		Marker name	Physical position
		Wild Emmer genome (v2.0)	CS reference genome (v2.1)		Wild Emmer genome (v2.0)	CS reference genome (v2.1)
QSd.sau-AM-7B	AX-110936825	693744176	684818200	AX-109955661	696598158	687735935	This study
Sd.sicau−7B.1	AX-94537587	697422850	688526806	AX-111013927	698806040	689864827	Liu H, Ma J, Tu Y, Zhu J, Ding P, Liu J, Li T, Zou Y, Habib A, Mu Y, Tang H, Jiang Q, Liu Y, Chen G, Zheng Y, Wei Y, Lan X (2019) Several stably expressed QTL for spike density of common wheat ( Triticum aestivum ) in multiple environments. Plant Breeding 139:284-294
qSC-7B	AX-108734224	N	N	AX-108972148	672960636	662673525	Fan X, Cui F, Ji J, Zhang W, Zhao X, Liu J, Meng D, Tong Y, Wang T, Li J (2019) Dissection of Pleiotropic QTL Regions Controlling Wheat Spike Characteristics Under Different Nitrogen Treatments Using Traditional and Conditional QTL Mapping. Frontiers in Plant Science 10
Note: N means not found or does not exist.
