# Supplementary material for: Spike Density Quantitative Trait Loci Detection and Analysis in Tetraploid and Hexaploid Wheat Recombinant Inbred Line Populations
Source: Front Plant Sci. 2021 Dec 16;12:796397. doi: 10.3389/fpls.2021.796397 (PMC8716915; doi:10.3389/fpls.2021.796397)
Supplement: Supplementary file 7 [file Table_7.XLSX]

## Sheet: Sheet1
Supplementary Table 7 Quantitative trait loci (QTL) for kernel number per spike (KNS) and kernel number per spikelet (KNL) detected in the Ailanmai (AL)/LM001 (AM) population.
Trait	QTL	Environment	Interval (cM)	Left Marker	Right Marker	LOD	PVE (%)	Add
KNS	QKns.sau-AM-3A.1	BLUP	33.28-36.41	AX-109901092	AX-108885694	3.0392	8.3369	1.6101
	QKns.sau-AM-3A.2	2020CZ	93.21-97.35	AX-110932569	AX-110919471	5.4848	15.2919	4.7041
		2019CZ	97.35-99.07	AX-110919471	AX-109614907	3.0031	7.4772	3.1744
	QKns.sau-AM-5A	2020YA	162.77-163.19	AX-109940222	AX-111056340	2.9382	12.1948	-6.6091
	QKns.sau-AM-6A.1	2020CZ	41.29-67.47	AX-89321181	AX-108839851	3.2911	9.4787	3.697
	QKns.sau-AM-6A.2	2020CZ	94.55-95.42	AX-110007785	AX-111573430	3.6145	9.6061	3.7316
	QKns.sau-AM-6A.3	BLUP	109.53-114.26	AX-111585865	AX-111134280	2.5519	6.9751	1.4838
	QKns.sau-AM-4B.1	BLUP	20.75-22.08	AX-108737791	AX-110544397	3.4679	9.4087	1.7111
	QKns.sau-AM-4B.2	2020WJ	38.25-46.76	AX-110475066	AX-110598531	3.6011	12.5806	4.8555
	QKns.sau-AM-5B.1	2019CZ	53.72-54.17	AX-110560349	AX-110180251	6.4891	16.8399	4.7516
		BLUP	53.72-54.17	AX-110560349	AX-110180251	5.7946	16.697	2.2851
	QKns.sau-AM-5B.2	2020WJ	59.99-61.33	AX-110572579	AX-109823194	2.9292	8.8719	4.0796
	QKns.sau-AM-5B.3	2020CZ	68.90-71.15	AX-109839495	AX-108867784	3.3736	8.7443	3.5497
KNL	QKnl.sau-AM-3A.1	2019CZ	134.42-142.21	AX-110562741	AX-110368538	4.4516	14.6552	0.1608
	QKnl.sau-AM-3A.2	2020CZ	149.82-151.16	AX-109397884	AX-109329110	3.3481	11.4747	0.134
	QKnl.sau-AM-5A	2020YA	162.77-163.19	AX-109940222	AX-111056340	2.8387	11.8026	-0.2326
	QKnl.sau-AM-6A	2020CZ	94.55-95.42	AX-110007785	AX-111573430	3.4204	11.9022	0.1368
	QKnl.sau-AM-4B.1	BLUP	20.75-22.08	AX-108737791	AX-110544397	4.6711	11.8791	0.0646
	QKnl.sau-AM-4B.2	2020WJ	38.25-46.76	AX-110475066	AX-110598531	3.3959	10.2812	0.1691
	QKnl.sau-AM-5B.1	2019CZ	46.59-48.39	AX-108856056	AX-110436510	3.9192	12.466	0.1485
	QKnl.sau-AM-5B.2	2020WJ	52.83-53.27	AX-108760512	AX-111529353	2.9116	8.4705	0.1541
		BLUP	53.72-54.17	AX-110560349	AX-110180251	7.1182	19.1277	0.0821
Note: AM, AL/LM001; KNS kernel number per spike, KNL kernel number per spikelet, SD spike density, BLUP phenotype values based on the best linear unbiased prediction, LOD logarithm of odds, PVE phenotype variance explained, Add additive effect, positive values: alleles from AL were increasing the trait score, negative values: alleles from LM001 were increasing the score
