# Supplementary material for: Spike Density Quantitative Trait Loci Detection and Analysis in Tetraploid and Hexaploid Wheat Recombinant Inbred Line Populations
Source: Front Plant Sci. 2021 Dec 16;12:796397. doi: 10.3389/fpls.2021.796397 (PMC8716915; doi:10.3389/fpls.2021.796397)
Supplement: Supplementary file 8 [file Table_8.XLSX]

## Sheet: Sheet1
Supplementary Table 8 Comparison of QSd.sau-AM-5A.2 to spike length (SL) and spikelet number per spike (SNS) with previous studies.
Trait	QTL	Chromosome arm	Left marker information			Right marker information			References
			Marker name	Physical position		Marker name	Physical position
				Wild Emmer genome (v2.0)	CS reference genome (v2.1)		Wild Emmer genome (v2.0)	CS reference genome (v2.1)
SL	QSl.sau-5A1	5A	wPt-9094	N	536984272	wPt-9513	N	N	Luo, W., Ma, J., Zhou, X H. et al. Identification of Quantitative Trait Loci Controlling Agronomic Traits Indicates Breeding Potential of Tibetan Semiwild Wheat (Triticum aestivum ssp. tibetanum). Crop Science 56. 10.2135/cropsci2015.11.0700 (2016).
	QSl.sau-5A2	5A	gpw2059	648900524	646174819	gpw2273	664586724	660933999	Luo, W., Ma, J., Zhou, X H. et al. Identification of Quantitative Trait Loci Controlling Agronomic Traits Indicates Breeding Potential of Tibetan Semiwild Wheat (Triticum aestivum ssp. tibetanum). Crop Science 56. 10.2135/cropsci2015.11.0700 (2016).
	QSl.cib-5A	5A	SSR1017544	521012824	516597952	SSR1018075	525433560	521269047	Ji, G., Xu, Z., Fan, X. et al. Identification of a major and stable QTL on chromosome 5A confers spike length in wheat (Triticum aestivum L.). Mol Breeding 41, 56 (2021). https://doi.org/10.1007/s11032-021-01249-6
	QSl.wa -5AL.e1/QSl.wa -5AL.e2	5A	Xgwm126	676718035	672922855	Xgwm291	703265846	700486548	Wang, J., Liu, W., Wang, H. et al. QTL mapping of yield-related traits in the wheat germplasm 3228. Euphytica 177, 277–292 (2011). https://doi.org/10.1007/s10681-010-0267-z
	QSl.WJ.5A.3	5A	Xbarc40	391707045	445089258	Xgwm205	26136306	24635168	Cui, F., Ding, A., Li, J. et al. QTL detection of seven spike-related traits and their genetic correlations in wheat using two related RIL populations. Euphytica 186, 177–192 (2012).
	QSl.WY.5A.1	5A	Xcfa2163.2	621034487	615499426	Xcwm216	N	N	Cui, F., Ding, A., Li, J. et al. QTL detection of seven spike-related traits and their genetic correlations in wheat using two related RIL populations. Euphytica 186, 177–192 (2012).
	QSl.hebau-5A.1	5A	3064643| F| 0	8223860	7605370	3029299| F| 0	8869090	8148209	Jin, J., Liu, D., Qi, Y.et al. Major QTL for Seven Yield-Related Traits in Common Wheat (Triticum aestivum L.). Frontiers in genetics 11, 1012 (2020).
	QSl.hebau-5A.2	5A	1664450| F| 0	685302817	681450614	1142113| F| 0	696113301	693446527	Jin, J., Liu, D., Qi, Y.et al. Major QTL for Seven Yield-Related Traits in Common Wheat (Triticum aestivum L.). Frontiers in genetics 11, 1012 (2020).
	QSl.cau-5A.1	5A	Excalibur_c22321_761	329761200	383658820	Excalibur_c22321_761	329761200	383658820	Zhai, H., Feng, Z., Li, J.et al.QTL Analysis of Spike Morphological Traits and Plant Height in Winter Wheat (Triticum aestivum L.) Using a High-Density SNP and SSR-Based Linkage Map. Frontiers in plant science 7, 1617 (2016).
	QSl.cau-5A.2	5A	RAC875_c1437_1644	436739442	488878395	IAAV7514	443589641	495413393	Zhai, H., Feng, Z., Li, J.et al.QTL Analysis of Spike Morphological Traits and Plant Height in Winter Wheat (Triticum aestivum L.) Using a High-Density SNP and SSR-Based Linkage Map. Frontiers in plant science 7, 1617 (2016).
	QSl.cau-5A.3	5A	BS00066143_51	537825435	533744632	D_GBF1XID02ILGAO_466	516520769	512479559	Zhai, H., Feng, Z., Li, J.et al.QTL Analysis of Spike Morphological Traits and Plant Height in Winter Wheat (Triticum aestivum L.) Using a High-Density SNP and SSR-Based Linkage Map. Frontiers in plant science 7, 1617 (2016).
	QSl.cau-5A.4	5A	Tdurum_contig48760_112	540539574	536401051	BS00096756_51	543461374	539398500	Zhai, H., Feng, Z., Li, J.et al.QTL Analysis of Spike Morphological Traits and Plant Height in Winter Wheat (Triticum aestivum L.) Using a High-Density SNP and SSR-Based Linkage Map. Frontiers in plant science 7, 1617 (2016).
	qSl-5A.3	5A	AX-111015088	529414946	525373589	AX-111139819	546022666	541912066	Fan, X., Cui, F., Ji, J.et al. Dissection of Pleiotropic QTL Regions Controlling Wheat Spike Characteristics Under Different Nitrogen Treatments Using Traditional and Conditional QTL Mapping. Frontiers in plant science, 10, 187 (2019). https://doi.org/10.3389/fpls.2019.00187
	QSl.ccsu-5A.1	5A	Xbcd1235.1	568960323	564189236	Xbcd183	662441567	658813475	Wang, J., Liu, W., Wang, H. et al. QTL mapping of yield-related traits in the wheat germplasm 3228. Euphytica 177, 277–292 (2011). https://doi.org/10.1007/s10681-010-0267-z
SNS	QSns.sau-2SY-5A.1	5A	AX-111070969	5927194	4934736	AX-109859109	7544138	6876137	Ding, P., Mo, Z., Tang, H. et al. A major and stable QTL for wheat spikelet number per spike was validated in different genetic backgrounds. Journal of Integrative Agriculture 20(0), 2-13 (2021). doi: 10.1016/S2095-3119(20)63602-4.
	QSns.sau-2SY-5A.2	5A	AX-110373981	592460307	587306171	AX-110404585	592186548	587066756	Ding, P., Mo, Z., Tang, H. et al. A major and stable QTL for wheat spikelet number per spike was validated in different genetic backgrounds. Journal of Integrative Agriculture 20(0), 2-13 (2021). doi: 10.1016/S2095-3119(20)63602-4.
	QSns.hebau-5A	5A	2275311| F| 0	676846473	676846473	1110394| F| 0	685315136	681462762	Jin, J., Liu, D., Qi, Y.et al. Major QTL for Seven Yield-Related Traits in Common Wheat (Triticum aestivum L.). Frontiers in genetics 11, 1012 (2020).
Note: N means information could not be found.
